# Supplementary material for: Subjective Perceptions of Occupational Fatigue in Community Pharmacists
Source: Pharmacy (Basel). 2023 May 9;11(3):84. doi: 10.3390/pharmacy11030084 (PMC10204370; doi:10.3390/pharmacy11030084)
Supplement: Supplementary file 1 [file pharmacy-11-00084-s001.zip]

Archive with 1 entries (1 files):
- pharmacy-2356904-supplementary.pdf
